# Supplementary material for: Racial disparities and utilization trends of first-line targeted therapies for metastatic breast cancer
Source: JNCI Cancer Spectr. 2026 Apr 24;10(3):pkag043. doi: 10.1093/jncics/pkag043 (PMC13265379; doi:10.1093/jncics/pkag043)
Supplement: pkag043_Supplementary_Data [file pkag043_supplementary_data.zip]

Archive with 1 entries (1 files):
- Flatiron_MBCDisparities_JNCICS_Suppl_Materials_021026.docx
